# Supplementary material for: “Live-Autoradiography” Technique Reveals Genetic Variation in the Rate of Fe Uptake by Barley Cultivars
Source: Plants (Basel). 2022 Mar 18;11(6):817. doi: 10.3390/plants11060817 (PMC8956111; doi:10.3390/plants11060817)
Supplement: Supplementary file 1 [file plants-11-00817-s001.zip]

Archive with 1 entries (1 files):
- plants-1628817-supplementary.pdf
